# Supplementary material for: Short-Wave Infrared Hyperspectral Image-Based Quality Grading of Dried Laver (Pyropia spp.)
Source: Foods. 2025 Feb 4;14(3):497. doi: 10.3390/foods14030497 (PMC11817384; doi:10.3390/foods14030497)
Supplement: Supplementary file 1 [file foods-14-00497-s001.zip]

Archive with 1 entries (1 files):
- foods-3444764-supplementary.pdf
